# Supplementary material for: Patients Satisfied with Care Report Better Quality of Life and Self-Rated Health—Cross-Sectional Findings Based on Hospital Quality Data
Source: Healthcare (Basel). 2023 Mar 6;11(5):775. doi: 10.3390/healthcare11050775 (PMC10001220; doi:10.3390/healthcare11050775)
Supplement: Supplementary file 1 [file healthcare-11-00775-s001.zip]

Archive with 1 entries (1 files):
- healthcare-2208132-supplementary-materials.pdf
